# Supplementary material for: Tetrodotoxin Profiles in Xanthid Crab Atergatis floridus and Blue-Lined Octopus Hapalochlaena cf. fasciata from the Same Site in Nagasaki, Japan
Source: Toxins (Basel). 2023 Mar 3;15(3):193. doi: 10.3390/toxins15030193 (PMC10052739; doi:10.3390/toxins15030193)
Supplement: Supplementary file 1 [file toxins-15-00193-s001.zip]

Archive with 1 entries (1 files):
- toxins-2241466-supplementary.pdf
